# Supplementary material for: Dynamics of Photoinduced Charge Carriers in Metal-Halide Perovskites
Source: Nanomaterials (Basel). 2024 Oct 30;14(21):1742. doi: 10.3390/nano14211742 (PMC11547212; doi:10.3390/nano14211742)
Supplement: Supplementary file 1 [file nanomaterials-14-01742-s001.zip]

Archive with 3 entries (3 files):
- SupMat_muPCD_perovskites_1stround_resubmit.pdf
- simulation5_2SRH.py
- simulation4_2SRH.py
