# Supplementary material for: Dynamics of Photoinduced Charge Carriers in Metal-Halide Perovskites
Source: Nanomaterials (Basel). 2024 Oct 30;14(21):1742. doi: 10.3390/nano14211742 (PMC11547212; doi:10.3390/nano14211742)
Supplement: Supplementary file 1 [file nanomaterials-14-01742-s001.zip › simulation5_2SRH.py]

import numpy as np
import matplotlib.pyplot as plt
from scipy.integrate import odeint
from scipy.integrate import solve_ivp
from matplotlib.widgets import Button, Slider

#this simulates the temperature dependence, fix C_e and changing N_SRH and C_h, calculates the charge carrier concentration dependent tau_c values for different startig injection values with sliders for the parameters

def recomb(y, t, B_rad, C_Auger,N0_SRH1, C_e_SRH1,E_e_SRH1, C_h_SRH1, E_h_SRH1,N0_SRH2, C_e_SRH2,E_e_SRH2, C_h_SRH2, E_h_SRH2):
    n, n_SRH1, p_SRH2,p = y
    radiative_Auger=-B_rad*n*p-C_Auger*n*p*(n+p)
    CB_n_SRH_transition=-C_e_SRH1*(N0_SRH1-n_SRH1)*n+E_e_SRH1*n_SRH1
    CB_p_SRH_transition=-C_e_SRH2*p_SRH2*n+E_e_SRH2*(N0_SRH2-p_SRH2)
    VB_n_SRH_transition=-C_h_SRH1*n_SRH1*p+E_h_SRH1*(N0_SRH1-n_SRH1)
    VB_p_SRH_transition=-C_h_SRH2*(N0_SRH2-p_SRH2)*p+E_h_SRH2*p_SRH2

    dydt = [radiative_Auger     +CB_n_SRH_transition+CB_p_SRH_transition, 
                                -CB_n_SRH_transition+VB_n_SRH_transition,
                                +CB_p_SRH_transition-VB_p_SRH_transition,
            radiative_Auger+    +VB_n_SRH_transition+VB_p_SRH_transition ]
    return dydt

#t = np.linspace(0, 10, 101)
N=1001
N_temp=6 #the number of temperature bits
t = np.logspace(-10, -2, N)#goes from 1 us to 100 sec
t[0]=0

cc_conc_der=np.empty(N)
cc_conc=np.empty([N_temp,N])
tauc=np.empty([N_temp,N])
Ce=1E8
#Ch=np.linspace(1E6,1E8,N_temp)
Ch=np.logspace(6,8,N_temp)
N_SRH=np.logspace(-2.7,-0.7,N_temp) #-0.7  is 0.2, -2.7 is 0.002
#N_SRH=np.linspace(0.002,0.2,N_temp)

init=0.05
y0=[init,0,0,init]#injection is 1/2, nSRH is 0

#parameters, N_SRH, C_e_SRH,E_e_SRH, C_h_SRH, E_h_SRH

def tauc_calc(val):
    B_rad=0
    C_Auger=0
    #N0_SRH1=
    C_e_SRH1=Ce
    E_e_SRH1=0
    #C_h_SRH1=
    E_h_SRH1=0
    N0_SRH2=0
    C_e_SRH2=0
    E_e_SRH2=0
    C_h_SRH2=0
    E_h_SRH2=0

    #params=(B_rad, C_Auger,N_SRH, C_e_SRH,E_e_SRH, C_h_SRH, E_h_SRH)
    for j in range(N_temp):
        N0_SRH1=N_SRH[j]
        C_h_SRH1=Ch[j]
        sol =     odeint      (recomb, y0, t, args=(B_rad, C_Auger,N0_SRH1, C_e_SRH1,E_e_SRH1, C_h_SRH1, E_h_SRH1,N0_SRH2, C_e_SRH2,E_e_SRH2, C_h_SRH2, E_h_SRH2))
        cc_conc[j]=sol[:, 0]+sol[:, 3]# n is 0, p is 2
        cc_conc_check=sol[:, 0]+sol[:, 1]-sol[:, 2]-sol[:, 3]
        print(np.sum(cc_conc_check))
        for i in range(N):
            cc_conc_der[i]=recomb(sol[i], t[i], B_rad, C_Auger,N0_SRH1, C_e_SRH1,E_e_SRH1, C_h_SRH1, E_h_SRH1,N0_SRH2, C_e_SRH2,E_e_SRH2, C_h_SRH2, E_h_SRH2)[0]+recomb(sol[i], t[i], B_rad, C_Auger,N0_SRH1, C_e_SRH1,E_e_SRH1, C_h_SRH1, E_h_SRH1,N0_SRH2, C_e_SRH2,E_e_SRH2, C_h_SRH2, E_h_SRH2)[3]
        tauc[j]=-cc_conc[j]/cc_conc_der
        plt.loglog(cc_conc[j], tauc[j])
       
    with open('d:\\SRH_Ce1E8_Ch_NSRh_chang.txt', 'w') as f:
        for i in range(N):
            data=str(t[i])
            for j in range(N_temp):
                data+=','+str(cc_conc[j,i])+','+str(tauc[j,i])
            data+='\n'
            f.write(data)
   
   #insert printing here
 
tauc_calc(0)   
plt.show()

#exit(0)
