# Supplementary material for: Dynamics of Photoinduced Charge Carriers in Metal-Halide Perovskites
Source: Nanomaterials (Basel). 2024 Oct 30;14(21):1742. doi: 10.3390/nano14211742 (PMC11547212; doi:10.3390/nano14211742)
Supplement: Supplementary file 1 [file nanomaterials-14-01742-s001.zip › simulation4_2SRH.py]

import numpy as np
import matplotlib.pyplot as plt
from scipy.integrate import odeint
from scipy.integrate import solve_ivp
from matplotlib.widgets import Button, Slider

#this calculates the charge carrier concentration dependent tau_c values for different startig injection values with sliders for the parameters

def recomb(y, t, B_rad, C_Auger,N0_SRH1, C_e_SRH1,E_e_SRH1, C_h_SRH1, E_h_SRH1,N0_SRH2, C_e_SRH2,E_e_SRH2, C_h_SRH2, E_h_SRH2):
    n, n_SRH1, p_SRH2,p = y
    radiative_Auger=-B_rad*n*p-C_Auger*n*p*(n+p)
    CB_n_SRH_transition=-C_e_SRH1*(N0_SRH1-n_SRH1)*n+E_e_SRH1*n_SRH1
    CB_p_SRH_transition=-C_e_SRH2*p_SRH2*n+E_e_SRH2*(N0_SRH2-p_SRH2)
    VB_n_SRH_transition=-C_h_SRH1*n_SRH1*p+E_h_SRH1*(N0_SRH1-n_SRH1)
    VB_p_SRH_transition=-C_h_SRH2*(N0_SRH2-p_SRH2)*p+E_h_SRH2*p_SRH2

    dydt = [radiative_Auger     +CB_n_SRH_transition+CB_p_SRH_transition, 
                                -CB_n_SRH_transition+VB_n_SRH_transition,
                                +CB_p_SRH_transition-VB_p_SRH_transition,
            radiative_Auger+    +VB_n_SRH_transition+VB_p_SRH_transition ]
    return dydt

#t = np.linspace(0, 10, 101)
N=1001
t = np.logspace(-10, -2, N)#goes from 1 us to 100 sec
t[0]=0
cc_conc_der_1=np.empty(N)
cc_conc_der_2=np.empty(N)
cc_conc_der_3=np.empty(N)
cc_conc_der_4=np.empty(N)
cc_conc_der_5=np.empty(N)
tauc_1=np.empty(N)
tauc_2=np.empty(N)
tauc_3=np.empty(N)
tauc_4=np.empty(N)
tauc_5=np.empty(N)

init=0.5
y0_1=[init,0,0,init]#injection is 1/2, nSRH is 0
y0_2=[init/2,0,0,init/2]
y0_3=[init/5,0,0,init/5]
y0_4=[init/10,0,0,init/10]
y0_5=[init/20,0,0,init/20]
#parameters, N_SRH, C_e_SRH,E_e_SRH, C_h_SRH, E_h_SRH

def tauc_calc(val):
    B_rad=B_rad_slider_value.val
    C_Auger=C_Auger_slider_value.val
    N0_SRH1=N0_SRH1_slider_value.val
    C_e_SRH1=C_e_SRH1_slider_value.val
    E_e_SRH1=E_e_SRH1_slider_value.val
    C_h_SRH1=C_h_SRH1_slider_value.val
    E_h_SRH1=E_h_SRH1_slider_value.val
    N0_SRH2=N0_SRH2_slider_value.val
    C_e_SRH2=C_e_SRH2_slider_value.val
    E_e_SRH2=E_e_SRH2_slider_value.val
    C_h_SRH2=C_h_SRH2_slider_value.val
    E_h_SRH2=E_h_SRH2_slider_value.val

    #params=(B_rad, C_Auger,N_SRH, C_e_SRH,E_e_SRH, C_h_SRH, E_h_SRH)

    sol_1 =     odeint      (recomb, y0_1, t, args=(B_rad, C_Auger,N0_SRH1, C_e_SRH1,E_e_SRH1, C_h_SRH1, E_h_SRH1,N0_SRH2, C_e_SRH2,E_e_SRH2, C_h_SRH2, E_h_SRH2))
    sol_2 =     odeint      (recomb, y0_2, t, args=(B_rad, C_Auger,N0_SRH1, C_e_SRH1,E_e_SRH1, C_h_SRH1, E_h_SRH1,N0_SRH2, C_e_SRH2,E_e_SRH2, C_h_SRH2, E_h_SRH2))
    sol_3 =     odeint      (recomb, y0_3, t, args=(B_rad, C_Auger,N0_SRH1, C_e_SRH1,E_e_SRH1, C_h_SRH1, E_h_SRH1,N0_SRH2, C_e_SRH2,E_e_SRH2, C_h_SRH2, E_h_SRH2))
    sol_4 =     odeint      (recomb, y0_4, t, args=(B_rad, C_Auger,N0_SRH1, C_e_SRH1,E_e_SRH1, C_h_SRH1, E_h_SRH1,N0_SRH2, C_e_SRH2,E_e_SRH2, C_h_SRH2, E_h_SRH2))
    sol_5 =     odeint      (recomb, y0_5, t, args=(B_rad, C_Auger,N0_SRH1, C_e_SRH1,E_e_SRH1, C_h_SRH1, E_h_SRH1,N0_SRH2, C_e_SRH2,E_e_SRH2, C_h_SRH2, E_h_SRH2))
    
    cc_conc_1=sol_1[:, 0]+sol_1[:, 3]# n is 0, p is 2
    cc_conc_2=sol_2[:, 0]+sol_2[:, 3]# n is 0, p is 2
    cc_conc_3=sol_3[:, 0]+sol_3[:, 3]# n is 0, p is 2
    cc_conc_4=sol_4[:, 0]+sol_4[:, 3]# n is 0, p is 2
    cc_conc_5=sol_5[:, 0]+sol_5[:, 3]# n is 0, p is 2
    cc_conc_check_1=sol_1[:, 0]+sol_1[:, 1]-sol_1[:, 2]-sol_1[:, 3]
    cc_conc_check_2=sol_2[:, 0]+sol_2[:, 1]-sol_2[:, 2]-sol_2[:, 3]
    cc_conc_check_3=sol_3[:, 0]+sol_3[:, 1]-sol_3[:, 2]-sol_3[:, 3]
    cc_conc_check_4=sol_4[:, 0]+sol_4[:, 1]-sol_4[:, 2]-sol_4[:, 3]
    cc_conc_check_5=sol_5[:, 0]+sol_5[:, 1]-sol_5[:, 2]-sol_5[:, 3]
    print(np.sum(cc_conc_check_1)+np.sum(cc_conc_check_2)+np.sum(cc_conc_check_3)+np.sum(cc_conc_check_4)+np.sum(cc_conc_check_5))

    for i in range(N):
        cc_conc_der_1[i]=recomb(sol_1[i], t[i], B_rad, C_Auger,N0_SRH1, C_e_SRH1,E_e_SRH1, C_h_SRH1, E_h_SRH1,N0_SRH2, C_e_SRH2,E_e_SRH2, C_h_SRH2, E_h_SRH2)[0]+recomb(sol_1[i], t[i], B_rad, C_Auger,N0_SRH1, C_e_SRH1,E_e_SRH1, C_h_SRH1, E_h_SRH1,N0_SRH2, C_e_SRH2,E_e_SRH2, C_h_SRH2, E_h_SRH2)[3]
        cc_conc_der_2[i]=recomb(sol_2[i], t[i], B_rad, C_Auger,N0_SRH1, C_e_SRH1,E_e_SRH1, C_h_SRH1, E_h_SRH1,N0_SRH2, C_e_SRH2,E_e_SRH2, C_h_SRH2, E_h_SRH2)[0]+recomb(sol_2[i], t[i], B_rad, C_Auger,N0_SRH1, C_e_SRH1,E_e_SRH1, C_h_SRH1, E_h_SRH1,N0_SRH2, C_e_SRH2,E_e_SRH2, C_h_SRH2, E_h_SRH2)[3]
        cc_conc_der_3[i]=recomb(sol_3[i], t[i], B_rad, C_Auger,N0_SRH1, C_e_SRH1,E_e_SRH1, C_h_SRH1, E_h_SRH1,N0_SRH2, C_e_SRH2,E_e_SRH2, C_h_SRH2, E_h_SRH2)[0]+recomb(sol_3[i], t[i], B_rad, C_Auger,N0_SRH1, C_e_SRH1,E_e_SRH1, C_h_SRH1, E_h_SRH1,N0_SRH2, C_e_SRH2,E_e_SRH2, C_h_SRH2, E_h_SRH2)[3]
        cc_conc_der_4[i]=recomb(sol_4[i], t[i], B_rad, C_Auger,N0_SRH1, C_e_SRH1,E_e_SRH1, C_h_SRH1, E_h_SRH1,N0_SRH2, C_e_SRH2,E_e_SRH2, C_h_SRH2, E_h_SRH2)[0]+recomb(sol_4[i], t[i], B_rad, C_Auger,N0_SRH1, C_e_SRH1,E_e_SRH1, C_h_SRH1, E_h_SRH1,N0_SRH2, C_e_SRH2,E_e_SRH2, C_h_SRH2, E_h_SRH2)[3]
        cc_conc_der_5[i]=recomb(sol_5[i], t[i], B_rad, C_Auger,N0_SRH1, C_e_SRH1,E_e_SRH1, C_h_SRH1, E_h_SRH1,N0_SRH2, C_e_SRH2,E_e_SRH2, C_h_SRH2, E_h_SRH2)[0]+recomb(sol_5[i], t[i], B_rad, C_Auger,N0_SRH1, C_e_SRH1,E_e_SRH1, C_h_SRH1, E_h_SRH1,N0_SRH2, C_e_SRH2,E_e_SRH2, C_h_SRH2, E_h_SRH2)[3]

    tauc_1=-cc_conc_1/cc_conc_der_1
    tauc_2=-cc_conc_2/cc_conc_der_2
    tauc_3=-cc_conc_3/cc_conc_der_3
    tauc_4=-cc_conc_4/cc_conc_der_4
    tauc_5=-cc_conc_5/cc_conc_der_5

   #insert printing here
   

    ax.clear()
    ax.loglog(cc_conc_1, tauc_1,label="tau_c",marker='o', linestyle='None')
    ax.loglog(cc_conc_2, tauc_2,label="tau_c",marker='o', linestyle='None')
    ax.loglog(cc_conc_3, tauc_3,label="tau_c",marker='o', linestyle='None')
    ax.loglog(cc_conc_4, tauc_4,label="tau_c",marker='o', linestyle='None')
    ax.loglog(cc_conc_5, tauc_5,label="tau_c",marker='o', linestyle='None')
    ax.legend()
    #plt.grid()
    fig.canvas.draw()

fig = plt.figure()
plt.subplots_adjust(bottom=.25)
#ax = fig.subplots(nrows=1,ncols=2)
ax = fig.subplots(nrows=1,ncols=1)

B_rad_slider_ax = plt.axes([.25, -0.01, .65, .03])
C_Auger_slider_ax = plt.axes([.25, 0.01, .65, .03])
N0_SRH1_slider_ax = plt.axes([.25, .03, .65, .03])
C_e_SRH1_slider_ax = plt.axes([.25, .05, .65, .03])
E_e_SRH1_slider_ax = plt.axes([.25, .07, .65, .03])
C_h_SRH1_slider_ax = plt.axes([.25, 0.09, .65, .03])
E_h_SRH1_slider_ax = plt.axes([.25, .11, .65, .03])

N0_SRH2_slider_ax = plt.axes([.25, .13, .65, .03])
C_e_SRH2_slider_ax = plt.axes([.25, .15, .65, .03])
E_e_SRH2_slider_ax = plt.axes([.25, .17, .65, .03])
C_h_SRH2_slider_ax = plt.axes([.25, 0.19, .65, .03])
E_h_SRH2_slider_ax = plt.axes([.25, .21, .65, .03])

B_rad_slider_value = Slider(B_rad_slider_ax, "B_rad ", valmin=0, valmax=1e5, valinit=0, valstep=1e3)
C_Auger_slider_value = Slider(C_Auger_slider_ax, "C_Auger ", valmin=0, valmax=1E5, valinit=0, valstep=1e3)
N0_SRH1_slider_value = Slider(N0_SRH1_slider_ax, "N0_SRH1 ", valmin=0, valmax=2, valinit=0.002, valstep=0.001)
C_e_SRH1_slider_value = Slider(C_e_SRH1_slider_ax, "C_e_SRH1 ", valmin=0, valmax=1E9, valinit=1e8, valstep=1e6)
E_e_SRH1_slider_value = Slider(E_e_SRH1_slider_ax, "E_e_SRH1 ", valmin=0, valmax=1E8, valinit=0, valstep=1e5)
C_h_SRH1_slider_value = Slider(C_h_SRH1_slider_ax, "C_h_SRH1 ", valmin=0, valmax=1e8, valinit=1e8, valstep=1e5)
E_h_SRH1_slider_value = Slider(E_h_SRH1_slider_ax, "E_h_SRH1 ", valmin=0, valmax=1E8, valinit=0, valstep=1e5)

N0_SRH2_slider_value = Slider(N0_SRH2_slider_ax, "N0_SRH2 ", valmin=0, valmax=1, valinit=0.00, valstep=0.001)
C_e_SRH2_slider_value = Slider(C_e_SRH2_slider_ax, "C_e_SRH2 ", valmin=0, valmax=1E8, valinit=0, valstep=1e4)
E_e_SRH2_slider_value = Slider(E_e_SRH2_slider_ax, "E_e_SRH2 ", valmin=0, valmax=1E7, valinit=0, valstep=1e4)
C_h_SRH2_slider_value = Slider(C_h_SRH2_slider_ax, "C_h_SRH2 ", valmin=0, valmax=1e9, valinit=0, valstep=1e4)
E_h_SRH2_slider_value = Slider(E_h_SRH2_slider_ax, "E_h_SRH2 ", valmin=0, valmax=1E7, valinit=0, valstep=1e4)

tauc_calc(10)

B_rad_slider_value.on_changed(tauc_calc)
C_Auger_slider_value.on_changed(tauc_calc)
N0_SRH1_slider_value.on_changed(tauc_calc)
C_e_SRH1_slider_value.on_changed(tauc_calc)
E_e_SRH1_slider_value.on_changed(tauc_calc)
C_h_SRH1_slider_value.on_changed(tauc_calc)
E_h_SRH1_slider_value.on_changed(tauc_calc)
N0_SRH2_slider_value.on_changed(tauc_calc)
C_e_SRH2_slider_value.on_changed(tauc_calc)
E_e_SRH2_slider_value.on_changed(tauc_calc)
C_h_SRH2_slider_value.on_changed(tauc_calc)
E_h_SRH2_slider_value.on_changed(tauc_calc)

plt.show()

exit(0)

with open('d:\\SRH_Ce1E8_Ch_1E8_0x002.txt', 'w') as f:
        for i in range(N):
            data=str(t[i])
            data+=','+str(cc_conc_1[i])+','+str(tauc_1[i])
            data+=','+str(cc_conc_2[i])+','+str(tauc_2[i])
            data+=','+str(cc_conc_3[i])+','+str(tauc_3[i])
            data+=','+str(cc_conc_4[i])+','+str(tauc_4[i])
            data+=','+str(cc_conc_5[i])+','+str(tauc_5[i])
            data+='\n'
            f.write(data)
